# Supplementary material for: Outer Membrane Vesicles Mediate the Secretion and Nuclear Trafficking of a Bacterial Nucleomodulin
Source: J Extracell Vesicles. 2026 Apr 30;15(5):e70286. doi: 10.1002/jev2.70286 (PMC13132344; doi:10.1002/jev2.70286)
Supplement: Supplementary file 14 — Supplementary Videos [file JEV2-15-e70286-s011.zip]

Archive with 4 entries (4 files):
- EV_Dyna_PB_BF_Projections of Composite.avi
- EV_Dyna_PB_Projections of Composite.avi
- EV_PB_BF_Projections of Composite.avi
- EV_PB_Projections of Composite.avi
